# Supplementary material for: Identification by shape-based virtual screening and evaluation of new tyrosinase inhibitors
Source: PeerJ. 2018 Jan 26;6:e4206. doi: 10.7717/peerj.4206 (PMC5788061; doi:10.7717/peerj.4206)
Supplement: Supplemental Information 3 [file peerj-06-4206-s003.xlsx]

## Sheet: Sheet1
Lineweaver-burk plot of 5186-0429 in kinetics assays.
[S] μM	[5186-0429] = 10 μM			[5186-0429] = 5 μM			[5186-0429] = 2.5 μM			[5186-0429] = 1.25 μM			[5186-0429] = 0 μM
0	0	0	0	0	0	0	0	0	0	0	0	0	0	0	0
39	5	4.34783	5.40541	7.87402	8	9.6	8.82353	9.75912	9	10	8.78378	11.1111	7.22892	7.0241	8.54762
78.125	11.5044	8.69565	10.8108	12.5984	11.7188	12.8	13.2353	10.9489	12.1212	13.3333	12.1622	11.7647	11.8554	11.4578	11.3095
156.25	17.6991	17.3913	16.2162	22.0472	22.6562	20.8	25	23.3577	23.4849	24	23.6486	20.915	22.8916	21.6867	19.6429
312.5	32.7434	31.3043	31.5315	35.4331	33.5938	32.8	40.4412	39.4161	38.6364	38.6667	37.1622	34.6405	38.5542	39.1566	36.9048
625	28.3186	26.9565	2.22523	37.7953	35.9375	35.2	41.1765	40.8759	41.6667	41.3333	44.5946	38.5621	39.759	37.9518	36.9048
