# Supplementary material for: Identification by shape-based virtual screening and evaluation of new tyrosinase inhibitors
Source: PeerJ. 2018 Jan 26;6:e4206. doi: 10.7717/peerj.4206 (PMC5788061; doi:10.7717/peerj.4206)
Supplement: Supplemental Information 4 [file peerj-06-4206-s004.xlsx]

## Sheet: Sheet1
B16F10 cell viability of 5186-0429 （%）
Control			1 uM			5 uM			10 μM			50 μM			100 μM
Mean	SD	N	Mean	SD	N	Mean	SD	N	Mean	SD	N	Mean	SD	N	Mean	SD	N
100	1.96	2	100	1.47	2	96.165	1.22	2	81.683	2.37	2	5.174	0.24	2	5.26	0.72	2
